# Supplementary material for: Elucidating mechanisms of genetic cross-disease associations at the PROCR vascular disease locus
Source: Nat Commun. 2022 Mar 9;13:1222. doi: 10.1038/s41467-022-28729-3 (PMC8907312; doi:10.1038/s41467-022-28729-3)
Supplement: Supplementary file 4 — Supplementary Data 1, 2 [file 41467_2022_28729_MOESM4_ESM.xlsx]

## Sheet: Supplementary Data 1
Supplementary Data 1. Sources of contributing data for genetic analyses and association statistics.
The data comprise the latest available GWAS summary statistics for a range of cardiovascular diseases and risk factors. Association statistics including effect estimates, standard errors and P-values were obtained from the published GWAS datasets. All data were collected from participants of European ancestry.
Abbreviations: PMID, PubMed identifier; RbG, recall-by-genotype study; UKBB, UK Biobank; SE, standard error; MAF, minor allele frequency; OR, odds ratio.
Source	PMID	Phenotype	Number of participants	Number of cases	Number of controls	Used for Phenome-scan	Used for HyPrColoc	Used for MR	Allele	MAF	OR/β-value	SE	P-value
ARIC	20802025	Factor VII	10140	–	–	No	Yes	No	rs867186-G	0.097	0.05	0.005	8.72e-20
ARIC	20802025	Protein C	8911	–	–	Yes	Yes	Yes	rs867186-G	0.096	0.455	0.014	8.71e-237
Astle W	27863252	Mean platelet volume	173480	–	–	Yes	No	No	rs867186-G	NA	-0.002	0.006	0.695
Astle W	27863252	Monocyte count	173480	–	–	Yes	No	No	rs867186-G	NA	0.004	0.006	0.477
Astle W	27863252	Platelet count	173480	–	–	Yes	No	No	rs867186-G	NA	0.009	0.006	0.165
Astle W	27863252	Neutrophil count	173480	–	–	Yes	No	No	rs867186-G	NA	0.017	0.006	0.00732
CHARGE	30586737	Factor VIII	32610	–	–	Yes	No	No	rs867186-G	0.103	-0.017	0.004	0.18
CHARGE	28053049	Factor XI	16169	–	–	Yes	No	No	rs867186-G	0.11	0.028	0.004	0.081
CHARGE	30642921	Factor VII activity	23434	–	–	Yes	No	No	rs867186-G	0.104	0.256	0.003	3.25e-64
CHARGE	30642921	Factor VII	4061	–	–	Yes	No	No	rs867186-G	0.093	0.118	0.008	4.57e-05
GLGC	24097068	HDL cholesterol	183651	–	–	Yes	No	No	rs867186-G	0.098	-0.004	0.006	0.419
GLGC	24097068	LDL cholesterol	169627	–	–	Yes	No	No	rs867186-G	0.098	0	0.006	0.532
GLGC	24097068	Total cholesterol	183793	–	–	Yes	No	No	rs867186-G	0.098	0.001	0.006	0.728
GLGC	24097068	Triglycerides	174314	–	–	Yes	No	No	rs867186-G	0.098	0.003	0.006	0.696
INVENT	25772935	Venous thromboembolism	60139	7507	52632	Yes	No	No	rs867186-G	0.101	0.142	0.037	0.000121
Mahajan A	30297969	Type 2 diabetes	298957	48286	250671	Yes	No	No	rs867186-G	0.109	-0.013	0.012	0.688
MEGASTROKE	29531354	Cardioembolic stroke	347338	8092	339246	Yes	No	Yes	rs867186-G	0.103	-0.074	0.032	0.0196
MEGASTROKE	29531354	Any stroke	504077	63647	440430	Yes	No	Yes	rs867186-G	0.101	-0.044	0.014	0.00177
MEGASTROKE	29531354	Ischemic stroke	485144	57270	427874	Yes	No	Yes	rs867186-G	0.1	-0.044	0.015	0.0036
MEGASTROKE	29531354	Large-artery stroke	238380	6080	232300	Yes	No	Yes	rs867186-G	0.101	-0.028	0.039	0.475
MEGASTROKE	29531354	Small-vessel stroke	284377	11071	273306	Yes	No	Yes	rs867186-G	0.089	0.015	0.032	0.638
RbG	This study	Activated protein C	52	–	–	Yes	No	No	rs867186-G	NA	-0.135	0.167	0.423
RbG	This study	Thrombin/antithrombin-III	51	–	–	Yes	No	No	rs867186-G	NA	-0.127	0.17	0.459
RbG	This study	Protein C activity	51	–	–	Yes	No	No	rs867186-G	NA	0.595	0.148	0.000205
RbG	This study	sEPCR	52	–	–	Yes	No	No	rs867186-G	NA	1.097	0.065	3.29e-22
Suhre K	28240269	Factor IX	1000	–	–	Yes	No	No	rs867186-G	NA	-0.122	0.067	0.0673
Suhre K	28240269	Protein S	1000	–	–	Yes	No	No	rs867186-G	NA	-0.073	0.069	0.294
Suhre K	28240269	Factor XI	1000	–	–	Yes	No	No	rs867186-G	NA	-0.01	0.067	0.879
Suhre K	28240269	Fibrinogen	1000	–	–	Yes	No	No	rs867186-G	NA	-0.002	0.069	0.981
Suhre K	28240269	Factor V	1000	–	–	Yes	No	No	rs867186-G	NA	0.037	0.07	0.591
Suhre K	28240269	Factor VII	1000	–	–	Yes	No	No	rs867186-G	NA	0.118	0.069	0.0885
Suhre K	28240269	Protein C	1000	–	–	Yes	No	No	rs867186-G	NA	0.838	0.062	5.45e-38
Sun B	29875488	Factor VIII	3301	–	–	Yes	No	No	rs867186-G	NA	-0.082	0.045	0.0646
Sun B	29875488	Antithrombin-III	3301	–	–	Yes	No	No	rs867186-G	NA	-0.005	0.045	0.912
Sun B	29875488	Tissue factor	3301	–	–	Yes	No	No	rs867186-G	NA	0.001	0.045	0.977
Sun B	29875488	Prothrombin	3301	–	–	Yes	No	No	rs867186-G	NA	0.084	0.045	0.0603
Sun B	29875488	Factor X	3301	–	–	Yes	No	No	rs867186-G	NA	0.087	0.045	0.0513
Sun B	29875488	Factor Xa	3301	–	–	Yes	No	No	rs867186-G	NA	0.117	0.045	0.00871
Sun B	29875488	Activated protein C	3301	–	–	Yes	Yes	Yes	rs867186-G	NA	0.256	0.044	8.71e-09
UKBB	NA	Aortic aneurysm	367643	1295	366348	Yes	No	No	rs867186-G	0.088	-0.046	0.07	0.509
UKBB	NA	Hypertension	367643	119500	248143	Yes	No	No	rs867186-G	0.088	-0.024	0.009	0.00688
UKBB	NA	Pulmonary embolism	367643	5097	362546	Yes	No	Yes	rs867186-G	0.088	0.122	0.035	0.000552
UKBB	NA	Venous thromboembolism	367643	12719	354924	Yes	No	Yes	rs867186-G	0.088	0.136	0.023	1.87e-09
UKBB	NA	Deep venous thrombosis	367643	8891	358752	Yes	Yes	Yes	rs867186-G	0.088	0.17	0.027	2.62e-10
van der Harst P	29212778	Coronary artery disease	547261	122733	424528	Yes	Yes	Yes	rs867186-G	0.103	-0.057	0.008	6.84e-12

## Sheet: Supplementary Data 2
Supplementary Data 2. Associations of PROCR-rs867186 with plasma protein levels measured on the SomaScan platform.
Genetic association statistics are shown for the PROCR-rs867186 variant for all proteins with P<0.05. Association statistics including effect estimates, standard errors and P-values were obtained from the published GWAS datasets. Data from two independent cohorts, INTERVAL (Sun et al. (2018) Nature 558(7708), 73-9) and KORA (Suhre et al. (2017) Nat Commun. 8, 14357) are shown. Data were retrieved…
SNP	A1	A2	Protein	Study	N (Participants)	β-value	SE	P-value
rs867186	A	G	Vitamin K-dependent protein C	Suhre et al.	1000	-0.8382	0.0623	5.45e-38
rs867186	A	G	Activated Protein C	Sun et al.	3301	-0.2557	0.0444	8.71e-09
rs867186	A	G	Agouti-signaling protein	Sun et al.	3301	0.1796	0.0446	5.62e-05
rs867186	A	G	UTP-glucose-1-phosphate uridylyltransferase	Sun et al.	3301	-0.142	0.0446	0.00148
rs867186	A	G	Sialic acid-binding Ig-like lectin 6	Suhre et al.	1000	-0.2167	0.0692	0.00178
rs867186	A	G	B-cell lymphoma 6 protein	Sun et al.	3301	-0.1305	0.0446	0.00347
rs867186	A	G	Bcl-2-like protein 1	Suhre et al.	1000	0.1973	0.0691	0.00438
rs867186	A	G	Prolactin receptor	Sun et al.	3301	-0.1268	0.0446	0.00447
rs867186	A	G	cAMP-specific 3,5-cyclic phosphodiesterase 4D	Sun et al.	3301	0.1249	0.0446	0.00513
rs867186	A	G	Platelet-derived growth factor receptor-like protein	Sun et al.	3301	0.1233	0.0446	0.00575
rs867186	A	G	Properdin	Sun et al.	3301	-0.1212	0.0446	0.00661
rs867186	A	G	Tumor necrosis factor receptor superfamily member EDAR	Suhre et al.	1000	0.1866	0.0686	0.00663
rs867186	A	G	Galectin-2	Sun et al.	3301	-0.1189	0.0446	0.00776
rs867186	A	G	Serine/threonine-protein kinase ULK3	Sun et al.	3301	-0.1186	0.0447	0.00794
rs867186	A	G	Myeloblastin	Suhre et al.	1000	-0.1836	0.0695	0.0084
rs867186	A	G	Coagulation factor Xa	Sun et al.	3301	-0.117	0.0446	0.00871
rs867186	A	G	Protein regulator of cytokinesis 1	Sun et al.	3301	-0.117	0.0446	0.00871
rs867186	A	G	Complement component C9	Sun et al.	3301	0.1168	0.0447	0.00891
rs867186	A	G	Complement C3d fragment	Suhre et al.	1000	0.1805	0.0693	0.00938
rs867186	A	G	DnaJ homolog subfamily C member 18	Sun et al.	3301	-0.1156	0.0446	0.00955
rs867186	A	G	Neural proliferation differentiation and control protein 1	Sun et al.	3301	0.1154	0.0447	0.00977
rs867186	A	G	Protocadherin alpha-C2	Sun et al.	3301	0.1155	0.0447	0.00977
rs867186	A	G	Aminoacylase-1	Suhre et al.	1000	0.1581	0.0614	0.0102
rs867186	A	G	Appetite-regulating hormone	Sun et al.	3301	-0.1148	0.0447	0.0102
rs867186	A	G	CREB-binding protein	Sun et al.	3301	0.1132	0.0446	0.0112
rs867186	A	G	C-X-C motif chemokine 10	Suhre et al.	1000	-0.1659	0.0661	0.0123
rs867186	A	G	A disintegrin and metalloproteinase with thrombospondin motifs 13	Suhre et al.	1000	-0.1704	0.0679	0.0123
rs867186	A	G	Protein Rev HV2BE	Suhre et al.	1000	-0.1735	0.0692	0.0124
rs867186	A	G	Fibroblast growth factor 12	Suhre et al.	1000	-0.1719	0.0696	0.0136
rs867186	A	G	Parathyroid hormone-related protein	Sun et al.	3301	0.1087	0.0447	0.0148
rs867186	A	G	Hsp90 co-chaperone Cdc37	Suhre et al.	1000	0.1672	0.0691	0.0157
rs867186	A	G	Lymphocyte antigen 6 complex locus protein G6d	Sun et al.	3301	-0.1073	0.0447	0.0162
rs867186	A	G	Lysozyme C	Suhre et al.	1000	-0.166	0.069	0.0163
rs867186	A	G	Gamma-aminobutyric acid type B receptor subunit 2	Sun et al.	3301	-0.1069	0.0446	0.0166
rs867186	A	G	Interleukin-17F	Sun et al.	3301	0.1066	0.0447	0.017
rs867186	A	G	Epididymal secretory protein E3-beta	Sun et al.	3301	-0.1064	0.0447	0.0174
rs867186	A	G	Lymphocyte function-associated antigen 3	Sun et al.	3301	0.106	0.0447	0.0178
rs867186	A	G	Cortexin-3	Sun et al.	3301	-0.105	0.0447	0.0186
rs867186	A	G	Out at first protein homolog	Sun et al.	3301	0.105	0.0447	0.0186
rs867186	A	G	Neurogenic locus notch homolog protein 1	Suhre et al.	1000	-0.1552	0.0659	0.0187
rs867186	A	G	Dorsal root ganglia homeobox protein	Sun et al.	3301	-0.1046	0.0447	0.0191
rs867186	A	G	Neuropilin-1	Suhre et al.	1000	-0.1595	0.0681	0.0194
rs867186	A	G	Cyclin-dependent kinase 1:G2/mitotic-specific cyclin-B1 complex	Suhre et al.	1000	0.1609	0.0689	0.0198
rs867186	A	G	Probable ATP-dependent RNA helicase DDX58	Sun et al.	3301	-0.1032	0.0447	0.0209
rs867186	A	G	Tyrosine-protein kinase receptor Tie-1, soluble	Sun et al.	3301	0.1033	0.0447	0.0209
rs867186	A	G	Dihydrolipoyl dehydrogenase, mitochondrial	Sun et al.	3301	0.1023	0.0447	0.0219
rs867186	A	G	Group 10 secretory phospholipase A2	Suhre et al.	1000	-0.1581	0.0692	0.0224
rs867186	A	G	Natural cytotoxicity triggering receptor 2	Suhre et al.	1000	-0.1585	0.0694	0.0226
rs867186	A	G	Trypsin-1	Suhre et al.	1000	-0.1538	0.0678	0.0235
rs867186	A	G	Tyrosine-protein kinase Fgr	Suhre et al.	1000	0.1567	0.0691	0.0236
rs867186	A	G	Endothelial cell-specific molecule 1	Suhre et al.	1000	-0.1487	0.0659	0.0242
rs867186	A	G	Fc receptor-like protein 5	Sun et al.	3301	-0.1004	0.0447	0.0245
rs867186	A	G	C-X-C motif chemokine 16	Sun et al.	3301	0.0998	0.0446	0.0251
rs867186	A	G	Phosphatidylinositol-glycan-specific phospholipase D	Sun et al.	3301	-0.0995	0.0447	0.0257
rs867186	A	G	14-3-3 protein epsilon	Sun et al.	3301	-0.0991	0.0447	0.0263
rs867186	A	G	NKG2-E type II integral membrane protein	Sun et al.	3301	-0.0993	0.0446	0.0263
rs867186	A	G	Procollagen-lysine,2-oxoglutarate 5-dioxygenase 3	Sun et al.	3301	0.0991	0.0447	0.0263
rs867186	A	G	C-C motif chemokine 17	Sun et al.	3301	0.0989	0.0447	0.0269
rs867186	A	G	C-type lectin-like domain family 1	Sun et al.	3301	0.0987	0.0447	0.0269
rs867186	A	G	Interleukin-12 receptor subunit beta-1	Sun et al.	3301	0.099	0.0446	0.0269
rs867186	A	G	Proprotein convertase subtilisin/kexin type 7	Suhre et al.	1000	-0.1531	0.0693	0.0274
rs867186	A	G	Interleukin-9	Sun et al.	3301	-0.0983	0.0447	0.0275
rs867186	A	G	Epididymal-specific lipocalin-8	Sun et al.	3301	-0.0977	0.0447	0.0288
rs867186	A	G	Matrilin-4	Sun et al.	3301	-0.0974	0.0446	0.0288
rs867186	A	G	Copine-1	Suhre et al.	1000	0.1509	0.069	0.0289
rs867186	A	G	Syntaxin-1A	Suhre et al.	1000	-0.1493	0.0685	0.0295
rs867186	A	G	Trefoil factor 3	Sun et al.	3301	0.0971	0.0446	0.0295
rs867186	A	G	DnaJ homolog subfamily B member 14	Sun et al.	3301	-0.0969	0.0447	0.0302
rs867186	A	G	IgG4, Kappa	Sun et al.	3301	-0.0969	0.0447	0.0302
rs867186	A	G	Interferon gamma receptor 2	Sun et al.	3301	-0.0967	0.0447	0.0302
rs867186	A	G	Janus kinase and microtubule-interacting protein 3	Sun et al.	3301	-0.097	0.0446	0.0302
rs867186	A	G	Leukocyte immunoglobulin-like receptor subfamily B member 2	Sun et al.	3301	0.0966	0.0447	0.0302
rs867186	A	G	Semenogelin-1	Sun et al.	3301	-0.0964	0.0447	0.0309
rs867186	A	G	Metalloproteinase inhibitor 1	Suhre et al.	1000	-0.1453	0.0673	0.0311
rs867186	A	G	Growth hormone receptor	Suhre et al.	1000	0.135	0.0627	0.0316
rs867186	A	G	Parathyroid hormone-related protein	Suhre et al.	1000	-0.1471	0.0685	0.0321
rs867186	A	G	cAMP-regulated phosphoprotein 19	Suhre et al.	1000	0.1473	0.0686	0.0322
rs867186	A	G	Serine protease 27	Suhre et al.	1000	0.1451	0.0677	0.0322
rs867186	A	G	Interferon-induced protein with tetratricopeptide repeats 3	Sun et al.	3301	-0.0955	0.0447	0.0324
rs867186	A	G	Calcium-dependent phospholipase A2	Suhre et al.	1000	-0.1468	0.0689	0.0332
rs867186	A	G	Erythrocyte band 7 integral membrane protein	Sun et al.	3301	-0.0947	0.0447	0.0339
rs867186	A	G	Hepatitis A virus cellular receptor 1	Sun et al.	3301	-0.0948	0.0447	0.0339
rs867186	A	G	Decorin	Suhre et al.	1000	-0.1461	0.069	0.0344
rs867186	A	G	C-C motif chemokine 21	Sun et al.	3301	0.0939	0.0447	0.0355
rs867186	A	G	Trefoil factor 3	Sun et al.	3301	0.0933	0.0447	0.0363
rs867186	A	G	Annexin A1	Sun et al.	3301	-0.093	0.0447	0.0372
rs867186	A	G	Tumor necrosis factor receptor superfamily member 8	Suhre et al.	1000	-0.1426	0.0685	0.0376
rs867186	A	G	Kunitz-type protease inhibitor 1	Suhre et al.	1000	0.1376	0.0661	0.0376
rs867186	A	G	Alpha-1,3-mannosyl-glycoprotein 4-beta-N-acetylglucosaminyltransferase C	Sun et al.	3301	-0.0926	0.0447	0.038
rs867186	A	G	T-cell surface protein tactile	Sun et al.	3301	0.0927	0.0447	0.038
rs867186	A	G	Apoptotic protease-activating factor 1	Sun et al.	3301	-0.0924	0.0447	0.0389
rs867186	A	G	Interleukin-6 receptor subunit alpha	Suhre et al.	1000	0.1431	0.0694	0.0396
rs867186	A	G	Kallikrein-14	Sun et al.	3301	-0.092	0.0447	0.0398
rs867186	A	G	T-cell surface glycoprotein CD5	Sun et al.	3301	-0.092	0.0447	0.0398
rs867186	A	G	Clathrin heavy chain 1	Sun et al.	3301	-0.0916	0.0447	0.0407
rs867186	A	G	Prostaglandin F2 receptor negative regulator	Sun et al.	3301	-0.0913	0.0447	0.0407
rs867186	A	G	Protein S100-A12	Sun et al.	3301	-0.0914	0.0447	0.0407
rs867186	A	G	Sialic acid-binding Ig-like lectin 11	Sun et al.	3301	-0.0908	0.0447	0.0417
rs867186	A	G	Mitogen-activated protein kinase 9	Suhre et al.	1000	-0.1376	0.0677	0.0424
rs867186	A	G	CMRF35-like molecule 6	Sun et al.	3301	-0.0905	0.0447	0.0427
rs867186	A	G	Ephrin-A3	Sun et al.	3301	-0.0908	0.0447	0.0427
rs867186	A	G	Integral membrane protein 2B	Sun et al.	3301	-0.0898	0.0447	0.0447
rs867186	A	G	EGF-like module-containing mucin-like hormone receptor-like 2	Suhre et al.	1000	-0.1363	0.0679	0.045
rs867186	A	G	Intercellular adhesion molecule 5	Suhre et al.	1000	0.1356	0.0676	0.0452
rs867186	A	G	C-C motif chemokine 14	Sun et al.	3301	0.0893	0.0447	0.0457
rs867186	A	G	Fibroblast growth factor 1	Sun et al.	3301	0.0894	0.0447	0.0457
rs867186	A	G	Glycerophosphocholine phosphodiesterase GPCPD1	Sun et al.	3301	-0.0892	0.0447	0.0457
rs867186	A	G	Potassium-transporting ATPase subunit beta	Sun et al.	3301	-0.0893	0.0447	0.0457
rs867186	A	G	Follistatin-related protein 1	Sun et al.	3301	-0.0887	0.0447	0.0468
rs867186	A	G	Sialic acid-binding Ig-like lectin 7	Sun et al.	3301	-0.0888	0.0447	0.0468
rs867186	A	G	Single-pass membrane and coiled-coil domain-containing protein 2	Sun et al.	3301	-0.089	0.0447	0.0468
rs867186	A	G	Macrophage migration inhibitory factor	Suhre et al.	1000	0.1354	0.0682	0.0474
rs867186	A	G	Activator of apoptosis harakiri	Sun et al.	3301	0.0884	0.0447	0.0479
rs867186	A	G	CMRF35-like molecule 6	Suhre et al.	1000	-0.1364	0.0691	0.0488
rs867186	A	G	Beta-defensin 105	Sun et al.	3301	0.0881	0.0447	0.049
rs867186	A	G	Cas scaffolding protein family member 4	Sun et al.	3301	-0.0879	0.0447	0.049
rs867186	A	G	CD27 antigen	Suhre et al.	1000	0.1366	0.0694	0.0493
rs867186	A	G	Serine protease HTRA2, mitochondrial	Suhre et al.	1000	0.1357	0.0691	0.0497
